# Supplementary material for: Local Infrastructure Induces Edge Effect in Nocturnal Insects—A Case Study in the Donau-Auen National Park (Austria)
Source: Insects. 2026 Jun 26;17(7):670. doi: 10.3390/insects17070670 (PMC13410112; doi:10.3390/insects17070670)
Supplement: Supplementary file 1 [file insects-17-00670-s001.zip]

Archive with 9 entries (9 files):
- File_S8_R script for analysis.R
- File_S9_ReadMe file.txt
- Table_S1_Biomass_data.xlsx
- Table_S2_Number of individual moths per site.xlsx
- Table_S3_Number of individual moths per site and sampling round.xlsx
- Table_S4_Data used for iNEXT analysis.xlsx
- Table_S5_Data used for Venn diagram.xlsx
- Table_S6_sites.xlsx
- Table_S7_Data for sites and sampling rounds.xlsx
