# Supplementary material for: Local Infrastructure Induces Edge Effect in Nocturnal Insects—A Case Study in the Donau-Auen National Park (Austria)
Source: Insects. 2026 Jun 26;17(7):670. doi: 10.3390/insects17070670 (PMC13410112; doi:10.3390/insects17070670)
Supplement: Supplementary file 1 [file insects-17-00670-s001.zip › File_S8_R script for analysis.R]

#FINAL SCRIPT FOR 'VIENNA' PROJECT 2021
#Manuscript: ‘Local infrastructure induces edge effect in nocturnal insects– a case study in the Donau-Auen National Park (Austria)’ 
#script written by Makrina Tsinoglou in 2021 and revised in 2025 & 2026

#set directory
setwd("....")

#libraries
library(BiodiversityR) 
library(ggplot2)
library(ggpubr)
library(car)
library(readxl)
library(ggpubr)
library(tidyverse)
library(rstatix)
library(dplyr)
library(Kendall)
library(hrbrthemes)
library(lme4)
library(lmerTest)
library(vegan)
library(devtools)
library(ggvegan)
library(ggsci)
library(iNEXT)
library(VennDiagram)
library(labdsv)
library(openxlsx)

#data sets
data1<- read_excel("Table_S1_Biomass_data.xlsx")
View(data1)
summary(data1)

data2 <- read_excel("Table_S2_Individuals_per_site.xlsx")
View(data2)
summary(data2)

data3 <- read_excel("Table_S3_Individuals_per_site_and_sampling_round.xlsx")
View(data3)
summary(data3)

dataN<-read_excel("Table_S4_data_for_iNEXT.xlsx")
dataN<-as.list(dataN)
dataN$Edge <- as.numeric(dataN$Edge)
dataN$Forest <- as.numeric(dataN$Forest)
dataN$Forest <- dataN$Forest[!is.na(dataN$Forest)]
dataN$Forest<-na.omit(dataN$Forest)
View(dataN)
summary(dataN)

VENNDIA<-read_excel("Table_S5_data_for_Venn_diagram.xlsx")
View(VENNDIA)
summary(VENNDIA)

landtype <- read_excel("Table_S6_sites.xlsx")
landtype<- as.data.frame(landtype)
landtype$LANDTYPE<-as.factor(landtype$LANDTYPE)
View(landtype)

landtype2 <- read_excel("Table_S7_sites_and_sampling_round.xlsx")
landtype2$LANDTYPE<-as.factor(landtype2$LANDTYPE)
landtype2$SITE<-as.factor(landtype2$SITE)
landtype2$SEASON<-as.factor(landtype2$SEASON)
View(landtype2)

###work on data1

####DATE
class(data1$DATE)
Sys.setlocale("LC_TIME", "English")
data1$DATE= as.Date(data1$DATE, format = "%d-%b")
data1$DATE<-format.Date(data1$DATE, format = "%d-%b")

#set as.factor
data1$CON = as.factor(data1$CON)
data1$SITE<- as.factor(data1$SITE)
data1$SEASON<- as.factor(data1$SEASON)

#Visual methods
#Density plot and Q-Q plot used to check normality visually.

#Density plot: the density plot provides a visual judgment about whether the distribution is bell shaped.
ggdensity(data1$MOTHS,
          main = "Density plot of moth biomass",
          xlab = "Moth biomass") 

ggdensity(data1$OTHER,
          main = "Density plot of other insect biomass",
          xlab = "Other insect biomass") 

ggdensity(data1$INDIV,
          main = "Density plot of Number of Moth Individuals",
          xlab = " Number of Individuals") 

ggdensity(data1$ALLBIOMASS,
          main = "Density plot of Number of Moth Individuals",
          xlab = " All insect biomass") 

#Q-Q plot: Q-Q plot (or quantile-quantile plot) draws the correlation between 
#a given sample and the normal distribution.
ggqqplot(data1$MOTHS)
ggqqplot(data1$OTHER)
ggqqplot(data1$INDIV)
ggqqplot(data1$ALLBIOMASS)

#SHAPIRO-WILK'S TEST
#The null hypothesis of these tests is that distribution is normal.
#If the test is significant, the distribution is non-normal.
shapiro.test(data1$MOTHS) #W = 0.83016, p-value = 2.08e-05 #NON NORMAL
shapiro.test(data1$OTHER)  #W = 0.77678, p-value = 1.469e-06 #NON NORMAL
shapiro.test(data1$INDIV) ## W = 0.79234, p-value = 3.053e-06 #NON NORMAL
shapiro.test(data1$ALLBIOMASS) #W = 0.87828, p-value = 0.0003429 #NON NORMAL

##########

# --- Biomass & Abundance (data1) ---
### check on the raw data if I can pool by site type
# Subset by habitat
forest_data <- subset(data1, CON == "C")
edge_data   <- subset(data1, CON == "L")

# Kruskal-Wallis tests within Forest sites
kw_moths_forest    <- kruskal.test(MOTHS      ~ SITE, data = forest_data) ##Moth biomass:       H = 0.92 , p = 0.6312 
kw_other_forest    <- kruskal.test(OTHER      ~ SITE, data = forest_data) ##Other insect biomass: H = 2.322 , p = 0.3131 
kw_indiv_forest    <- kruskal.test(INDIV      ~ SITE, data = forest_data) ## Moth abundance:     H = 0.18 , p = 0.9138 
kw_allbio_forest   <- kruskal.test(ALLBIOMASS ~ SITE, data = forest_data) ##All insect biomass: H = 0.124 , p = 0.9397 

# Kruskal-Wallis tests within Edge sites
kw_moths_edge      <- kruskal.test(MOTHS      ~ SITE, data = edge_data) ##Moth biomass:       H = 1.165 , p = 0.5585 
kw_other_edge      <- kruskal.test(OTHER      ~ SITE, data = edge_data) ##Other insect biomass: H = 1.299 , p = 0.5224 
kw_indiv_edge      <- kruskal.test(INDIV      ~ SITE, data = edge_data) ##Moth abundance:     H = 2.492 , p = 0.2876 
kw_allbio_edge     <- kruskal.test(ALLBIOMASS ~ SITE, data = edge_data) ##All insect biomass: H = 1.61 , p = 0.447 

# Print results
cat("\n--- Kruskal-Wallis: Among Forest sites ---\n")
cat("Moth biomass:       H =", round(kw_moths_forest$statistic, 3),
    ", p =", round(kw_moths_forest$p.value, 4), "\n")
cat("Other insect biomass: H =", round(kw_other_forest$statistic, 3),
    ", p =", round(kw_other_forest$p.value, 4), "\n")
cat("Moth abundance:     H =", round(kw_indiv_forest$statistic, 3),
    ", p =", round(kw_indiv_forest$p.value, 4), "\n")
cat("All insect biomass: H =", round(kw_allbio_forest$statistic, 3),
    ", p =", round(kw_allbio_forest$p.value, 4), "\n")

cat("\n--- Kruskal-Wallis: Among Edge sites ---\n")
cat("Moth biomass:       H =", round(kw_moths_edge$statistic, 3),
    ", p =", round(kw_moths_edge$p.value, 4), "\n")
cat("Other insect biomass: H =", round(kw_other_edge$statistic, 3),
    ", p =", round(kw_other_edge$p.value, 4), "\n")
cat("Moth abundance:     H =", round(kw_indiv_edge$statistic, 3),
    ", p =", round(kw_indiv_edge$p.value, 4), "\n")
cat("All insect biomass: H =", round(kw_allbio_edge$statistic, 3),
    ", p =", round(kw_allbio_edge$p.value, 4), "\n")

#since data are not normally distributed we perform log transformation
#log data
data1$trans_moths<- log(data1$MOTHS)
data1$trans_other<- log(data1$OTHER)
data1$trans_indiv<- log(data1$INDIV)
data1$trans_allbiomass<- log(data1$ALLBIOMASS)

#check for normality again using visual methods
#Density plot: the density plot provides a visual judgment about whether the distribution is bell shaped.
ggdensity(data1$trans_moths,
          main = "Density plot of moth biomass",
          xlab = "Moth biomass (log)") 

ggdensity(data1$trans_other,
          main = "Density plot of other insect biomass",
          xlab = "Other insect biomass (log)") 

ggdensity(data1$trans_indiv,
          main = "Density plot of Number of Moth Individuals",
          xlab = " Number of Individuals(log)") 

ggdensity(data1$trans_allbiomass,
          main = "Density plot of Number of Moth Individuals",
          xlab = " All insect biomass(log)") 

####Q-Q plot 
ggqqplot(data1$trans_moths)
ggqqplot(data1$trans_other)
ggqqplot(data1$trans_indiv)
ggqqplot(data1$trans_allbiomass)

#SHAPIRO-WILK'S TEST again
shapiro.test(data1$trans_moths) #W = 0.96183, p-value = 0.1717 #NORMAL
shapiro.test(data1$trans_other)  #W = 0.96492, p-value = 0.2209 #NORMAL
shapiro.test(data1$trans_indiv) #W = 0.97432, p-value = 0.4558 #NORMAL
shapiro.test(data1$trans_allbiomass) #W = 0.96227, p-value = 0.178 #NORMAL

##Homogeneity of Variance Test using the Barlett test 
#null hypothesis of equal variances
barM2<- bartlett.test(trans_moths ~ CON, data = data1) #Bartlett's K-squared = 0.015187, df = 1, p-value = 0.9019 #homogeneity
barM2
barO2<- bartlett.test(trans_other~ CON, data = data1) #Bartlett's K-squared = 0.00022226, df = 1, p-value = 0.9881 #homogeneity
barO2
barI2<- bartlett.test(trans_indiv ~ CON, data = data1) #Bartlett's K-squared = 0.088606, df = 1, p-value = 0.766 #homogeneity
barI2
barA2<- bartlett.test(trans_allbiomass ~ CON, data = data1) #Bartlett's K-squared = 0.13128, df = 1, p-value = 0.7171 #homogeneity
barA2


#anova with log_transformed data for Landtype (CON)
anovalogM<- aov(data1$trans_moths~ data1$CON) #no difference p=0.228
summary(anovalogM)

anovalogO<- aov(data1$trans_other~ data1$CON) #significant difference p=0.000794 ***
summary(anovalogO)

anovalogI<- aov(data1$trans_indiv~ data1$CON) #no difference p=0.202
summary(anovalogI)

anovalogA<- aov(data1$trans_allbiomass~ data1$CON) #significant difference p=0,0352*
summary(anovalogA)

#anova with log_transformed data for SEASON 
anovalog1<- aov(data1$trans_moths~ data1$SEASON) #significant difference p=0.0169 * 
summary(anovalog1)

anovalog2<- aov(data1$trans_other~ data1$SEASON) #no difference p=0.222
summary(anovalog2)

anovalog3<- aov(data1$trans_indiv~ data1$SEASON) #significant difference p=0.0065 **
summary(anovalog3)

anovalog4<- aov(data1$trans_allbiomass~ data1$SEASON) # difference p=0.0254 *
summary(anovalog4)


###############PLOTS#####################
levels(data1$CON)[levels(data1$CON)=="C"] <- "Forest"
levels(data1$CON)[levels(data1$CON)=="L"] <- "Edge"


# Function to get significance labels
signif_label <- function(p) {
  if (p < 0.001) return("***")
  else if (p < 0.01) return("**")
  else if (p < 0.05) return("*")
  else return("ns")
}

# Extract p-values
pval_model1 <- summary(anovalogA)[[1]][["Pr(>F)"]][1]
pval_model2 <- summary(anovalogO)[[1]][["Pr(>F)"]][1]
pval_model3 <- summary(anovalogM)[[1]][["Pr(>F)"]][1]
pval_model4 <- summary(anovalogI)[[1]][["Pr(>F)"]][1]


label1 <- signif_label(pval_model1)
label2 <- signif_label(pval_model2)
label3 <- signif_label(pval_model3)
label4 <- signif_label(pval_model4)

# Boxplot 1 (All Biomass)
p1 <- ggboxplot(data1, x = "CON", y = "ALLBIOMASS", 
                color = "gray29", fill = "CON", palette = c("springgreen4", "gold"),
                ylab = "Biomass of nocturnal insects (g)", xlab = "Position of sites",
                width = 0.5, size = 0.4) +
  theme(legend.position = "none") +
  ylim(min(data1$ALLBIOMASS, na.rm = TRUE), max(data1$ALLBIOMASS, na.rm = TRUE)) +
  annotate("segment", x = 1, xend = 2, y = 5.5, yend = 5.5) +  # Horizontal line
  annotate("segment", x = 1, xend = 1, y = 5.3, yend = 5.5) +  # Left vertical
  annotate("segment", x = 2, xend = 2, y = 5.3, yend = 5.5) +  # Right vertical
  annotate("text", x = 1.5, y = 5.7, label = label1, size = 6) # Significance label


# Boxplot 2 (Other Insects)
p2 <- ggboxplot(data1, x = "CON", y = "OTHER", 
                color = "gray29", fill = "CON", palette = c("springgreen4", "gold"),
                ylab = "Biomass of non-moth insects (g)", xlab = "Position of sites",
                width = 0.5, size = 0.4) +
  theme(legend.position = "none") +
  ylim(0, 6) +
  annotate("segment", x = 1, xend = 2, y = 5.5, yend = 5.5) +  # Horizontal line
  annotate("segment", x = 1, xend = 1, y = 5.3, yend = 5.5) +  # Left vertical
  annotate("segment", x = 2, xend = 2, y = 5.3, yend = 5.5) +  # Right vertical
  annotate("text", x = 1.5, y = 5.7, label = label2, size = 6) # Significance label

# Boxplot 3 (Moths)
p3 <- ggboxplot(data1, x = "CON", y = "MOTHS", 
                color = "gray29", fill = "CON", palette = c("springgreen4", "gold"),
                ylab = "Biomass of moths (g)", xlab = "Position of sites",
                width = 0.5, size = 0.4) +
  theme(legend.position = "none") +
  ylim(min(data1$MOTHS, na.rm = TRUE), max(data1$MOTHS, na.rm = TRUE)) +
  annotate("segment", x = 1, xend = 2, y = 5.5, yend = 5.5) +  # Horizontal line
  annotate("segment", x = 1, xend = 1, y = 5.3, yend = 5.5) +  # Left vertical
  annotate("segment", x = 2, xend = 2, y = 5.3, yend = 5.5) +  # Right vertical
  annotate("text", x = 1.5, y = 5.7, label = label3, size = 6) # Significance label

# Arrange the plots 
combined_plot <- ggarrange(
  p1, 
  ggarrange(p2, p3, ncol = 1, nrow = 2, labels = c("B", "C")),
  labels = c("A", ""), 
  ncol = 2, nrow = 1, 
  widths = c(1, 1)
)

# Display the combined plot
print(combined_plot)

#save plot
ggsave("plot_biomass_final.png",dpi = 300, width = 6, height = 8)


#Box plot for number of individual moth
p4 <- ggboxplot(data1, x = "CON", y = "INDIV", 
                color = "gray29", fill = "CON", palette = c("springgreen4", "gold"),
                ylab = "Number of moth individuals", xlab = "Position of sites",
                width = 0.5, size = 0.4) +
  theme(legend.position = "none") +
  ylim(min(data1$INDIV, na.rm = TRUE), max(data1$INDIV, na.rm = TRUE)) +
  annotate("segment", x = 1, xend = 2, y = 81.5, yend = 81.5) +  # Horizontal line
  annotate("segment", x = 1, xend = 1, y = 80, yend = 83) +  # Left vertical
  annotate("segment", x = 2, xend = 2, y = 80, yend = 83) +  # Right vertical
  annotate("text", x = 1.5, y = 85, label = label4, size = 6) # Significance label

# Display the plot
print(p4)

ggsave("plot_individuals_final.png",dpi = 300, width = 6, height = 6)


#####work on data2
view(data2)

#remove last column and 2 last rows
data2<-within(data2, rm("Sum per species"))
data2 <- data2[-c(59,60,61),] 


#transpose datadrame/ columns-->rows
data2<-as.data.frame(t(data2))

#make first row headers
names(data2)<- as.matrix(data2[1,])
data2<- data2[-1,]
data2[] <- lapply(data2, function(x) type.convert(as.character(x)))

#head
head(data2, 2)


# Calculate diversity metrics
sppr        <- specnumber(data2)                          # species richness
sppr
shannondiv  <- diversity(data2, index = "shannon")        # Shannon index
shannondiv
shannon_exp <- exp(shannondiv)                            # exponential Shannon
shannon_exp

# analysis of variance 
# response ~ dependent, data = environmental grouping
sppr_aov <- aov(sppr ~ LANDTYPE, data = landtype)
summary(sppr_aov)

sppdiv_aov <- aov(shannondiv ~ LANDTYPE, data = landtype)
summary(sppdiv_aov)

shan_exp_aov <- aov(shannon_exp ~ LANDTYPE, data = landtype)
summary(shan_exp_aov)


# Combine into a single dataframe
diversity_df <- data.frame(
  Site = rownames(data2),   
  LANDTYPE = landtype$LANDTYPE,
  Richness = sppr,
  Shannon = shannondiv,
  Shannon_exp = shannon_exp
)

# View the dataframe
diversity_df


# --- Species Richness (from diversity_df, built from data2) ---

# Add SITE column to diversity_df
diversity_df$SITE <- landtype$SITE

forest_div <- subset(diversity_df, LANDTYPE == "FOREST")  
edge_div   <- subset(diversity_df, LANDTYPE == "EDGE")

kw_rich_forest <- kruskal.test(Richness ~ SITE, data = forest_div)
kw_rich_edge   <- kruskal.test(Richness ~ SITE, data = edge_div)

cat("\n--- Kruskal-Wallis: Species Richness among Forest sites ---\n")
cat("H =", round(kw_rich_forest$statistic, 3),
    ", p =", round(kw_rich_forest$p.value, 4), "\n")

cat("\n--- Kruskal-Wallis: Species Richness among Edge sites ---\n")
cat("H =", round(kw_rich_edge$statistic, 3),
    ", p =", round(kw_rich_edge$p.value, 4), "\n")

cat("\nIf all p > 0.05: no significant difference among sites within each habitat,\n")
cat("justifying pooling by habitat type (Forest vs Edge).\n")

# Simply report richness per site
diversity_df[, c("Site", "LANDTYPE", "Richness")]


# work on data3

#remove 2 last rows
data3 <- data3[-c(60,61),] 

#transpose datadrame/ columns-->rows
data3<-as.data.frame(t(data3))

#make first row headers
names(data3)<- as.matrix(data3[1,])
data3<- data3[-1,]
data3[] <- lapply(data3, function(x) type.convert(as.character(x)))

##check if dataframe
summary(data3)
is.data.frame(data3)

####
levels(landtype2$SEASON)[levels(landtype2$SEASON)=="EARLY"] <- "Early"
levels(landtype2$SEASON)[levels(landtype2$SEASON)=="LATE"] <- "Late"

### ORDINATION PLOTS

set.seed(10)

(sol<-metaMDS(data3)) ##Square root transformation
###Wisconsin double standardization


# An important number to note is the stress, which is roughly the ?goodness of fit? of an NMDS ordination. 
###For a good representation of data, the stress value should ideally be less than 0.2. 
##If the stress value is 0, it might mean you have an outlier sample that is very different than all your other samples. 

##Stress: 0.1746408

## plots
png("pre_nmds.png", width = 2000, height = 1200, res = 300)
layout(matrix(1:2, ncol=2))
plot(sol, main="Light NMDS plot")
stressplot(sol, main="Shepard plot")
dev.off()


####We also investigate the species which may be driving the site distribution pattern,
#####referred to as intrinsic variables.
data.spp.fit <- envfit(sol, data3, permutations = 999)
head(data.spp.fit)

#####Environmental variables used with envfit which are referred to as extrinsic variables. 
data.envfit <- envfit(sol, landtype2, permutations = 999)
head(data.envfit)

#####NMDS PLOTS
# dir.create("plots", showWarnings = FALSE)

W <- 2800   # width in pixels
H <- 1600   # height in pixels
R <- 300    # resolution (dpi)


###NMDS PLOT 1

## NMDS with hulls 
svg(
  "NMDS_hulls_LANDTYPE_final.svg",
  width  = W / R,
  height = H / R,
  pointsize = 12
)


par(
  mar = c(5, 5, 2, 2),
  cex = 1.2,
  cex.axis = 1.1,
  cex.lab = 1.3
)

#palette
cols <- c("orange", "darkgreen")  
grp  <- landtype2$LANDTYPE

plot(
  sol,
  type = "n",
  xlim = c(-2, 2),
  ylim = c(-1, 1),
  xlab = paste0("NMDS1"),
  ylab = "NMDS2"
)

# Points
points(
  sol,
  display = "sites",
  pch = 18,
  cex = 1.5,
  col = adjustcolor(cols[as.numeric(grp)], alpha.f = 0.75)
)

# Hulls
ordihull(
  sol,
  groups = grp,
  draw = "polygon",
  border = cols,
  col = adjustcolor(cols, alpha.f = 0.05),
  lwd = 1.5
)

# Stress inside the plot
text(
  x = max(par("usr")[1:2]) * -1,   # along x-axis
  y = max(par("usr")[3:4]) * 0.9,   # ~90% along y-axis
  labels = paste0("Stress = ", round(sol$stress, 3)),
  cex = 1,
  pos = 4
)

legend(
  "topright",
  legend = levels(grp),
  pch = 18,
  col = cols,
  pt.cex = 1.5,
  bty = "n",
  cex = 1
)

dev.off()


###NMDS PLOT 2

# Only numeric env variables
numeric_vars <- landtype2[sapply(landtype2, is.numeric)]
data.envfit <- envfit(sol, numeric_vars)

## NMDS: species + environmental vectors, 
## NMDS with significant species + env variables
svg(
  "NMDS_species_envfit_SEASON_final.svg",
  width  = W / R,
  height = H / R,
  pointsize = 12
)

par(
  mar = c(5, 5, 2, 2),
  cex = 1.2,
  cex.axis = 1.1,
  cex.lab = 1.3
)

# Colorblind-safe palette for SEASON groups
cols <- c("#0072B2", "#D55E00")  # blue / vermillion
grp  <- landtype2$SEASON

# Empty plot
ordiplot(sol, xlim = c(-2, 2), ylim = c(-1, 1), type = "n")

# Points (diamonds)
points(
  sol,
  display = "sites",
  pch = 18,
  cex = 1.5,
  col = adjustcolor(cols[as.numeric(grp)], alpha.f = 0.75)
)

# Hulls with very transparent fill
ordihull(
  sol,
  groups = grp,
  draw = "polygon",
  border = cols,
  col = adjustcolor(cols, alpha.f = 0.05),
  lwd = 1.5
)

# Significant species vectors 
plot(data.spp.fit, p.max = 0.001, col = "black", cex = 0.8)

# Significant environmental vectors
plot(data.envfit, p.max = 0.01, col = "red", cex = 1)

# Stress inside the plot
text(
  x = max(par("usr")[1:2]) * -1,  # ~80% along x-axis
  y = max(par("usr")[3:4]) * 0.9,   # ~90% along y-axis
  labels = paste0("Stress = ", round(sol$stress, 3)),
  cex = 1,
  pos = 4
)

# Legend for SEASON
legend(
  "topright",
  legend = levels(grp),
  pch = 18,
  col = cols,
  pt.cex = 1.5,
  bty = "n",
  cex = 1
)

dev.off()


#######iNEXT
str(dataN)

iN<-iNEXT(dataN, q=0, datatype="abundance")
id<- estimateD(dataN, datatype = "abundance", base = "coverage", level = NULL)

out <- iNEXT(dataN, q=c(0, 1), datatype="abundance")
out$DataInfo
out$iNextEst
out$AsyEst

#plots
g1<-ggiNEXT(out, type=1, facet.var="Assemblage", se=TRUE)
g1+theme_bw(base_size = 18) + theme(legend.position="right",
                                    legend.title=element_blank())

g2<-ggiNEXT(out, type=1, facet.var="Order.q")
g2+theme_bw(base_size = 18) + theme(legend.position="right",
                                    legend.title=element_blank())


#plot to keep 
ggsave("plot_iNEXT.png", g2, dpi = 300, width = 6, height = 8)

##############################################################
# CHAO1 SPECIES RICHNESS ESTIMATOR (reviewer request)
##############################################################

# --- Singleton percentage check ---
# Count singletons and doubletons per habitat
s_edge   <- sum(dataN$Edge   == 1, na.rm = TRUE)
d_edge   <- sum(dataN$Edge   == 2, na.rm = TRUE)
s_forest <- sum(dataN$Forest == 1, na.rm = TRUE)
d_forest <- sum(dataN$Forest == 2, na.rm = TRUE)

total_edge   <- sum(dataN$Edge   > 0, na.rm = TRUE)  # observed species
total_forest <- sum(dataN$Forest > 0, na.rm = TRUE)

pct_singleton_edge   <- (s_edge   / total_edge)   * 100
pct_singleton_forest <- (s_forest / total_forest) * 100

cat("Singleton % - Edge:  ", round(pct_singleton_edge, 1), "%\n")
cat("Singleton % - Forest:", round(pct_singleton_forest, 1), "%\n")
cat("(If > 33%, use bias-corrected Chao1-bc)\n\n")

sum(dataN$Edge   == 1, na.rm = TRUE)   # singletons Edge overall
sum(dataN$Forest == 1, na.rm = TRUE)   # singletons Forest overall

# --- Chao1-bc (bias-corrected) — recommended if singletons > 33% ---
n_edge   <- sum(dataN$Edge,   na.rm = TRUE)  # total individuals
n_forest <- sum(dataN$Forest, na.rm = TRUE)

chao1bc_edge   <- total_edge   + 
  (s_edge   * (s_edge   - 1)) / (2 * (d_edge   + 1))
chao1bc_forest <- total_forest + 
  (s_forest * (s_forest - 1)) / (2 * (d_forest + 1))

cat("Chao1-bc - Edge:  ", round(chao1bc_edge, 1), "\n")
cat("Chao1-bc - Forest:", round(chao1bc_forest, 1), "\n\n")


# --- Cross-check using iNEXT output (already calculated) ---
# iNEXT AsyEst table contains Chao1 under "Estimator"
print(out$AsyEst)

cat("Chao1-bc - Edge:  ", round(chao1bc_edge, 1), "\n")
cat("Chao1-bc - Forest:", round(chao1bc_forest, 1), "\n")
cat("Observed species - Edge:  ", total_edge, "\n")
cat("Observed species - Forest:", total_forest, "\n")


##############################################################
# CHAO1-bc BY SEASON (Early and Late) x HABITAT (Edge/Forest)
##############################################################
##
data3 <- read_excel("Table_S3_Individuals_per_site_and_sampling_round.xlsx")
data3 <- as.data.frame(data3)
rownames(data3) <- data3[, 1]  # species names as row names
data3 <- data3[, -1]           # remove species name column
data3 <- data3[1:58, ]         # keep only the 58 real species

# How many columns (samples) does data3 have now?
ncol(data3)

# How many unique codes are in landtype2?
length(unique(landtype2$CODE))

# Step 1: Get CODEs for each season x habitat combination
early_edge_codes   <- landtype2$CODE[landtype2$SEASON == "Early" & landtype2$LANDTYPE == "Edge"]
early_forest_codes <- landtype2$CODE[landtype2$SEASON == "Early" & landtype2$LANDTYPE == "Forest"]
late_edge_codes    <- landtype2$CODE[landtype2$SEASON == "Late"  & landtype2$LANDTYPE == "Edge"]
late_forest_codes  <- landtype2$CODE[landtype2$SEASON == "Late"  & landtype2$LANDTYPE == "Forest"]

# Step 2: Subset data3 columns by those codes and sum across columns
# (gives total abundance per species for that group)
early_edge_abund   <- rowSums(data3[, early_edge_codes])
early_forest_abund <- rowSums(data3[, early_forest_codes])
late_edge_abund    <- rowSums(data3[, late_edge_codes])
late_forest_abund  <- rowSums(data3[, late_forest_codes])


# Step 3: Function to calculate Chao1-bc and singleton %
chao1bc_summary <- function(abund, label) {
  obs     <- sum(abund > 0)          # observed species
  s       <- sum(abund == 1)         # singletons
  d       <- sum(abund == 2)         # doubletons
  pct_s   <- (s / obs) * 100
  chao_bc <- obs + (s * (s - 1)) / (2 * (d + 1))
  completeness <- round((obs / chao_bc) * 100, 1)
  
  cat("---", label, "---\n")
  cat("Observed species:    ", obs, "\n")
  cat("Singletons:          ", s, "(", round(pct_s, 1), "%)\n")
  cat("Chao1-bc:            ", round(chao_bc, 1), "\n")
  cat("Sampling completeness:", completeness, "%\n\n")
}

# Step 4: Run for all four groups
chao1bc_summary(early_edge_abund,   "Edge - Early")
chao1bc_summary(early_forest_abund, "Forest - Early")
chao1bc_summary(late_edge_abund,    "Edge - Late")
chao1bc_summary(late_forest_abund,  "Forest - Late")

#Save Table

# FUNCTION
chao1bc_row <- function(obs, s, d, label){
  
  pct_s <- round((s / obs) * 100, 1)
  
  chao_bc <- obs + (s * (s - 1)) / (2 * (d + 1))
  
  completeness <- round((obs / chao_bc) * 100, 1)
  
  data.frame(
    Group = label,
    Observed_species = obs,
    Singletons = s,
    Doubletons = d,
    Singleton_percent = pct_s,
    Chao1_bc = round(chao_bc, 1),
    Sampling_completeness_percent = completeness
  )
}


# OVERALL HABITAT ROWS & EARLY LATE SEASON
results_table <- rbind(
  
  chao1bc_row(total_edge,
              s_edge,
              d_edge,
              "Edge (Overall)"),
  
  chao1bc_row(total_forest,
              s_forest,
              d_forest,
              "Forest (Overall)"),
  
  chao1bc_summary(early_edge_abund,   "Edge - Early"),
  chao1bc_summary(early_forest_abund, "Forest - Early"),
  chao1bc_summary(late_edge_abund,    "Edge - Late"),
  chao1bc_summary(late_forest_abund,  "Forest - Late")
)

results_table

chao1bc_summary <- function(abund, label) {
  
  obs <- sum(abund > 0)
  s   <- sum(abund == 1)
  d   <- sum(abund == 2)
  
  pct_s <- round((s / obs) * 100, 1)
  
  chao_bc <- obs + (s * (s - 1)) / (2 * (d + 1))
  
  completeness <- round((obs / chao_bc) * 100, 1)
  
  data.frame(
    Group = label,
    Observed_species = obs,
    Singletons = s,
    Doubletons = d,
    Singleton_percent = pct_s,
    Chao1_bc = round(chao_bc, 1),
    Sampling_completeness_percent = completeness
  )
}

write.xlsx(
  results_table,
  file = "Chao1bc_AllResults.xlsx",
  sheetName = "Chao1bc",
  rowNames = FALSE,
  overwrite = TRUE
)

##work on VENNDIA 
view(VENNDIA)

Forest <- na.omit(VENNDIA$FOREST)
Edge<-VENNDIA$EDGE

overlap <- calculate.overlap(
  x <- list("Edge"= Edge, "Forest"=Forest))

###venndiagram
grid.newpage()
venn.plot <- draw.pairwise.venn(
  area1 = length(Edge),
  area2 = length(Forest),
  cross.area = length(overlap$a3),
  category = c("Edge", "Forest"),
  col=c('gold', 'springgreen4'),
  fill = c(alpha('gold',0.3), alpha('springgreen4',0.3)),
  lty = 1,
  cex = 2,
  cat.cex = 2,
  cat.dist = 0.05,
  print.mode=c("raw","percent"),
  cat.just = list(c(0, 1), c(1, 1)),
)


###work on data4

data3 <- read_excel("Table_S3_Individuals_per_site_and_sampling_round.xlsx")

#remove 2 last rows
data3 <- data3[-c(60,61),] 

#transpose datadrame/ columns-->rows
data3<-as.data.frame(t(data3))

#make first row headers
names(data3)<- as.matrix(data3[1,])
data3<- data3[-1,]
data3[] <- lapply(data3, function(x) type.convert(as.character(x)))

#data4
data4<-sqrt(data3)
view(data4)
(sol1<-metaMDS(data4))

# Bray-Curtis
distances <- vegdist(data4, 
                     distance = 'bray')

###adonis                                      
data_permanova5<-adonis2(data4 ~ LANDTYPE + SEASON + LANDTYPE:SEASON,
        data = landtype2,
        method = "bray",
        permutations = 999,
        by = "terms")

print(data_permanova5)  

######betadisper 

bb<-betadisper(distances, landtype2$SEASON, type = c("median","centroid"), bias.adjust = FALSE,
               sqrt.dist = FALSE, add = FALSE)
bb
anova(bb)
plot(bb)

cc<-betadisper(distances, landtype2$LANDTYPE, type = c("median","centroid"), bias.adjust = FALSE,
               sqrt.dist = FALSE, add = FALSE)
cc
anova(cc)
plot(cc)


dd<-betadisper(distances, landtype2$SEASON:landtype2$LANDTYPE, type = c("median","centroid"), bias.adjust = FALSE,
               sqrt.dist = FALSE, add = FALSE)
dd
anova(dd)
plot(dd)


###########indicator value analysis labdsv package

outputind_landtype<-indval(data4, landtype2$LANDTYPE)
summary(outputind_landtype)

ourputind_season<-indval(data4, landtype2$SEASON)
summary(ourputind_season)


######citations
citation('vegan')
citation('iNEXT')
citation('VennDiagram')
citation('labdsv')
