# Supplementary material for: Local Infrastructure Induces Edge Effect in Nocturnal Insects—A Case Study in the Donau-Auen National Park (Austria)
Source: Insects. 2026 Jun 26;17(7):670. doi: 10.3390/insects17070670 (PMC13410112; doi:10.3390/insects17070670)
Supplement: Supplementary file 1 [file insects-17-00670-s001.zip › File_S9_ReadMe file.txt]

Submitted manuscript : 'Local infrastructure induces edge effect in nocturnal insects– a case study in the National Park Donau-Auen (Austria).'

Authors: Makrina Tsinoglou1,3, Konrad Fiedler2, Jacqueline Degen1
Affiliations: 1 Carl von Ossietzky University of Oldenburg, Oldenburg, Germany, Institute for Biology and Environmental Sciences, 2 University of Vienna, Vienna, Austria, Department of Botany and Biodiversity Research, 3 University of Würzburg, Würzburg, Germany, Chair of Behavioral Physiology and Sociobiology

Description: This README file describes the data and R script accompanying the above submitted manuscript. 

Submitted in Insects, Special Issue: Global and Regional Patterns of Insect Biodiversity

List of files:
1. R script: File_S8_final_script_MothsDonauAuen.R
This R script includes all analysis and plot creation included in the manuscript. In the R script there are descriptions and comments on the performed tests. 

2. Data files: 
               Table_S1_Biomass_data.xlsx,
               Table_S2_Individuals_per_site.xlsx, 
               Table_S3_Individuals_per_site_and_sampling_round.xlsx,
               Table_S4_data_for_iNEXT.xlsx, 
               Table_S5_data_for_Venn_diagram.xlsx, 
               Table_S6_sites.xlsx, 
               Table_S7_sites_and_sampling_round.xlsx

These are the data files that were used for the analysis. All are needed to run the R script. They include biomass, abundance and species counts of nocturnals insects and moths.
