# Supplementary material for: Local Infrastructure Induces Edge Effect in Nocturnal Insects—A Case Study in the Donau-Auen National Park (Austria)
Source: Insects. 2026 Jun 26;17(7):670. doi: 10.3390/insects17070670 (PMC13410112; doi:10.3390/insects17070670)
Supplement: Supplementary file 1 [file insects-17-00670-s001.zip › Table_S1_Biomass_data.xlsx]

## Sheet: Φύλλο1
SITE	ROUND	SEASON	DATE	CON	MOTHS	OTHER	INDIV	AVER_TEMP	ALLBIOMASS
97	1	EARLY	2021-10-04	L	1.426	0.588	25	17.8889	2.014
98	1	EARLY	2021-10-04	L	1.577	0.511	14	17.8889	2.088
99	1	EARLY	2021-10-05	L	3.117	0.647	37	19.7222	3.764
100	1	EARLY	2021-10-05	C	1.998	0.774	27	19.7222	2.772
101	1	EARLY	2021-10-05	C	1.246	1.034	23	19.7222	2.28
102	1	EARLY	2021-10-04	C	1.333	0.561	17	17.8889	1.894
97	2	EARLY	2021-10-11	L	0.32	0.142	4	10.2222	0.462
98	2	EARLY	2021-10-11	L	0.82	0.054	5	10.2222	0.874
99	2	EARLY	2021-10-12	L	0.299	0.052	3	9.55556	0.351
100	2	EARLY	2021-10-12	C	1.113	0.393	10	9.55556	1.506
101	2	EARLY	2021-10-12	C	0.156	1.165	2	9.55556	1.321
102	2	EARLY	2021-10-11	C	1.383	0.123	13	10.2222	1.506
97	3	EARLY	2021-10-13	L	0.155	0.056	3	8.11111	0.211
98	3	EARLY	2021-10-13	L	0.176	0.004	3	8.11111	0.18
99	3	EARLY	2021-10-14	L	0.464	0.039	7	7.05556	0.503
100	3	EARLY	2021-10-14	C	0.306	0.12	6	7.05556	0.426
101	3	EARLY	2021-10-14	C	0.574	0.192	9	7.05556	0.766
102	3	EARLY	2021-10-13	C	0.199	0.012	2	8.11111	0.211
97	4	EARLY	2021-10-19	L	1.387	0.051	15	9.44444	1.438
98	4	EARLY	2021-10-19	L	0.608	0.014	8	9.44444	0.622
99	4	EARLY	2021-10-20	L	2.157	0.108	41	13.5	2.265
100	4	EARLY	2021-10-20	C	1.102	0.718	20	13.5	1.82
101	4	EARLY	2021-10-20	C	1.188	0.393	22	13.5	1.581
102	4	EARLY	2021-10-19	C	0.319	0.155	7	9.44444	0.474
97	5	LATE	2021-11-03	L	0.767	0.167	7	7.77778	0.934
98	5	LATE	2021-11-04	L	0.797	0.094	10	10.1667	0.891
99	5	LATE	2021-11-03	L	1.281	0.315	22	7.77778	1.596
100	5	LATE	2021-11-04	C	0.661	0.047	7	10.1667	0.708
101	5	LATE	2021-11-04	C	2.249	0.924	35	10.1667	3.173
102	5	LATE	2021-11-03	C	2.926	2.117	34	7.77778	5.043
97	6	LATE	2021-11-09	L	1.071	0.048	16	7.05556	1.119
98	6	LATE	2021-11-10	L	0.064	0.047	2	7.5	0.111
99	6	LATE	2021-11-09	L	1.489	0.182	20	7.05556	1.671
100	6	LATE	2021-11-10	C	1.542	0.813	16	7.5	2.355
101	6	LATE	2021-11-10	C	0.959	1.768	15	7.5	2.727
102	6	LATE	2021-11-09	C	4.045	0.443	62	7.05556	4.488
97	7	LATE	2021-11-15	L	3.631	0.312	60	6	3.943
98	7	LATE	2021-11-15	L	1.568	0.177	29	6	1.745
99	7	LATE	2021-11-16	L	1.144	0.046	18	6.83333	1.19
100	7	LATE	2021-11-16	C	4.752	0.923	78	6.83333	5.675
101	7	LATE	2021-11-16	C	2.317	0.275	43	6.83333	2.592
102	7	LATE	2021-11-15	C	6.022	0.346	100	6	6.368
