# Supplementary material for: Local Infrastructure Induces Edge Effect in Nocturnal Insects—A Case Study in the Donau-Auen National Park (Austria)
Source: Insects. 2026 Jun 26;17(7):670. doi: 10.3390/insects17070670 (PMC13410112; doi:10.3390/insects17070670)
Supplement: Supplementary file 1 [file insects-17-00670-s001.zip › Table_S2_Number of individual moths per site.xlsx]

## Sheet: Φύλλο1
Species	L97	L98	L99	C100	C101	C102	Sum per species
Abrostola triplasia	0	1	0	1	0	0	2
Acleris ferrugana	1	0	0	0	0	0	1
Agriopis aurantiaria	0	0	0	1	4	0	5
Agriopis bajaria	0	0	0	0	1	0	1
Agrochola circellaris	2	3	2	2	9	10	28
Agrochola laevis	0	0	0	2	0	0	2
Agrochola litura	1	1	1	7	3	2	15
Agrochola macilenta	0	1	8	5	12	8	34
Agrochola nitida	1	2	7	0	0	2	12
Allophyes oxyacanthae	2	2	1	1	1	2	9
Ammoconia caecimacula	0	1	0	0	0	0	1
Amphipyra livida	0	0	0	0	1	0	1
Amphipyra pyramidea	2	0	1	1	0	1	5
Asteroscopus sphinx	1	0	2	7	5	3	18
Cadra furcatella	0	0	0	0	0	1	1
Caloptilia fribergensis	1	0	0	0	0	0	1
Caloptilia hemidactylella	0	0	1	0	0	1	2
Camptogramma bilineata	0	0	1	0	0	0	1
Catocala electa	0	0	1	0	0	0	1
Chloroclysta siterata	0	0	2	2	2	2	8
Cirrhia icteritia	0	0	1	0	0	0	1
Cirrhia ocellaris	2	0	4	1	7	0	14
Colotois pennaria	5	0	4	8	11	6	34
Conistra ligula	0	0	1	0	0	1	2
Conistra rubiginea	0	0	0	0	0	1	1
Conistra vaccinii	6	5	4	2	2	5	24
Cosmia pyralina	1	1	0	0	0	0	2
Diachrysia chrysitis	0	1	0	0	0	0	1
Diloba caeruleocephala	2	1	2	3	0	3	11
Dysstroma truncata	0	0	0	0	0	1	1
Epirrita dilutata	10	9	26	20	27	16	108
Erannis defoliaria	2	1	1	12	6	12	34
Eugnorisma depuncta	1	1	0	0	0	0	2
Eupithecia ericeata	0	1	0	0	0	0	1
Eupithecia inturbata	8	0	7	6	4	2	27
Eupsilia transversa	0	1	0	1	0	1	3
Exapate congelatella	0	0	1	0	0	0	1
Griposia aprilina	0	1	0	1	0	0	2
Hoplodrina octogenaria	0	1	0	0	0	0	1
Hypsopygia costalis	0	0	1	0	0	0	1
Idaea aversata	0	0	1	0	0	0	1
Lithophane ornitopus	0	0	0	0	1	0	1
Mniotype satura	1	1	2	3	0	1	8
Noctua pronuba	0	0	2	0	0	0	2
Operophtera brumata	9	5	2	4	8	14	42
Orgyia antiqua	0	0	0	0	1	0	1
Pandemis dumetana	1	0	0	1	0	0	2
Pleuroptya ruralis	1	1	3	4	2	2	13
Poecilocampa populi	4	2	4	4	4	21	39
Ptilophora plumigera	60	26	45	63	38	115	347
Rhizedra lutosa	0	1	0	0	0	0	1
Schrankia costaestrigalis	0	0	1	0	0	0	1
Tiliacea aurago	1	0	5	2	0	0	8
Timandra comae A. Schmidt	0	0	1	0	0	0	1
Udea ferrugalis	1	1	2	0	0	2	6
Xestia c-nigrum	0	0	1	0	0	0	1
Xestia xanthographa	1	0	0	0	0	0	1
Yponomeuta plumbella	1	0	0	0	0	0	1
Dummy	1	1	1	1	1	1
Total individuals per site	128	71	148	164	149	235	895
Total species per site	27	25	34	26	21	26
