# Supplementary material for: Local Infrastructure Induces Edge Effect in Nocturnal Insects—A Case Study in the Donau-Auen National Park (Austria)
Source: Insects. 2026 Jun 26;17(7):670. doi: 10.3390/insects17070670 (PMC13410112; doi:10.3390/insects17070670)
Supplement: Supplementary file 1 [file insects-17-00670-s001.zip › Table_S4_Data used for iNEXT analysis.xlsx]

## Sheet: Φύλλο1
Edge	Forest
1	5
7	1
3	21
9	2
10	12
5	25
1	2
3	4
3	1
1	2
1	15
1	1
1	1
2	6
1	8
6	25
9	1
1	1
15	9
2	6
1	1
5	63
45	30
4	12
2	2
1	1
15	1
1	4
1	26
1	1
1	1
1	8
1	29
4	216
2	2
16	2
1	3
5
10
131
1
1
6
1
4
1
1
1
3
