# Supplementary material for: Local Infrastructure Induces Edge Effect in Nocturnal Insects—A Case Study in the Donau-Auen National Park (Austria)
Source: Insects. 2026 Jun 26;17(7):670. doi: 10.3390/insects17070670 (PMC13410112; doi:10.3390/insects17070670)
Supplement: Supplementary file 1 [file insects-17-00670-s001.zip › Table_S5_Data used for Venn diagram.xlsx]

## Sheet: Sheet1
Species	EDGE	FOREST
Abrostola triplasia	1	1
Acleris ferrugana	1	0
Agriopis aurantiaria	0	5
Agriopis bajaria	0	1
Agrochola circellaris	7	21
Agrochola laevis	0	2
Agrochola litura	3	12
Agrochola macilenta	9	25
Agrochola nitida	10	2
Allophyes oxyacanthae	5	4
Ammoconia caecimacula	1	0
Amphipyra livida	0	1
Amphipyra pyramidea	3	2
Asteroscopus sphinx	3	15
Cadra furcatella	0	1
Caloptilia fribergensis	1	0
Caloptilia hemidactylella	1	1
Camptogramma bilineata	1	0
Catocala electa	1	0
Chloroclysta siterata	2	6
Cirrhia icteritia	1	0
Cirrhia ocellaris	6	8
Colotois pennaria	9	25
Conistra ligula	1	1
Conistra rubiginea	0	1
Conistra vaccinii	15	9
Cosmia pyralina	2	0
Diachrysia chrysitis	1	0
Diloba caeruleocephala	5	6
Dysstroma truncata	0	1
Epirrita dilutata	45	63
Erannis defoliaria	4	30
Eugnorisma depuncta	2	0
Eupithecia ericeata	1	0
Eupithecia inturbata	15	12
Eupsilia transversa	1	2
Exapate congelatella	1	0
Griposia aprilina	1	1
Hoplodrina octogenaria	1	0
Hypsopygia costalis	1	0
Idaea aversata	1	0
Lithophane ornitopus	0	1
Mniotype satura	4	4
Noctua pronuba	2	0
Operophtera brumata	16	26
Orgyia antiqua	0	1
Pandemis dumetana	1	1
Pleuroptya ruralis	5	8
Poecilocampa populi	10	29
Ptilophora plumigera	131	216
Rhizedra lutosa	1	0
Schrankia costaestrigalis	1	0
Tiliacea aurago	6	2
Timandra comae A. Schmidt	1	0
Udea ferrugalis	4	2
Xestia c-nigrum	1	0
Xestia xanthographa	1	0
Yponomeuta plumbella	1	0
