# Supplementary material for: Local Infrastructure Induces Edge Effect in Nocturnal Insects—A Case Study in the Donau-Auen National Park (Austria)
Source: Insects. 2026 Jun 26;17(7):670. doi: 10.3390/insects17070670 (PMC13410112; doi:10.3390/insects17070670)
Supplement: Supplementary file 1 [file insects-17-00670-s001.zip › Table_S6_sites.xlsx]

## Sheet: Φύλλο1
SITE	LANDTYPE
L97	EDGE
L98	EDGE
L99	EDGE
C100	FOREST
C101	FOREST
C102	FOREST
