# Supplementary material for: Local Infrastructure Induces Edge Effect in Nocturnal Insects—A Case Study in the Donau-Auen National Park (Austria)
Source: Insects. 2026 Jun 26;17(7):670. doi: 10.3390/insects17070670 (PMC13410112; doi:10.3390/insects17070670)
Supplement: Supplementary file 1 [file insects-17-00670-s001.zip › Table_S7_Data for sites and sampling rounds.xlsx]

## Sheet: Φύλλο1
CODE	LANDTYPE	ROUND	SITE	TEMP	SEASON
L97_1	Edge	1	97	18.8056	EARLY
L98_1	Edge	1	98	18.8056	EARLY
L99_1	Edge	1	99	18.8056	EARLY
C100_1	Forest	1	100	18.8056	EARLY
C101_1	Forest	1	101	18.8056	EARLY
C102_1	Forest	1	102	18.8056	EARLY
L97_2	Edge	2	97	9.88889	EARLY
L98_2	Edge	2	98	9.88889	EARLY
L99_2	Edge	2	99	9.88889	EARLY
C100_2	Forest	2	100	9.88889	EARLY
C101_2	Forest	2	101	9.88889	EARLY
C102_2	Forest	2	102	9.88889	EARLY
L97_3	Edge	3	97	7.58333	EARLY
L98_3	Edge	3	98	7.58333	EARLY
L99_3	Edge	3	99	7.58333	EARLY
C100_3	Forest	3	100	7.58333	EARLY
C101_3	Forest	3	101	7.58333	EARLY
C102_3	Forest	3	102	7.58333	EARLY
L97_4	Edge	4	97	11.4722	EARLY
L98_4	Edge	4	98	11.4722	EARLY
L99_4	Edge	4	99	11.4722	EARLY
C100_4	Forest	4	100	11.4722	EARLY
C101_4	Forest	4	101	11.4722	EARLY
C102_4	Forest	4	102	11.4722	EARLY
L97_5	Edge	5	97	8.97222	LATE
L98_5	Edge	5	98	8.97222	LATE
L99_5	Edge	5	99	8.97222	LATE
C100_5	Forest	5	100	8.97222	LATE
C101_5	Forest	5	101	8.97222	LATE
C102_5	Forest	5	102	8.97222	LATE
L97_6	Edge	6	97	7.27778	LATE
L98_6	Edge	6	98	7.27778	LATE
L99_6	Edge	6	99	7.27778	LATE
C100_6	Forest	6	100	7.27778	LATE
C101_6	Forest	6	101	7.27778	LATE
C102_6	Forest	6	102	7.27778	LATE
L97_7	Edge	7	97	6.41667	LATE
L98_7	Edge	7	98	6.41667	LATE
L99_7	Edge	7	99	6.41667	LATE
C100_7	Forest	7	100	6.41667	LATE
C101_7	Forest	7	101	6.41667	LATE
C102_7	Forest	7	102	6.41667	LATE
